# Supplementary material for: Culture-Based Cervicovaginal Findings and Candida Colonization in Third-Trimester Pregnancy: A Prospective Observational Study
Source: Medicina (Kaunas). 2026 Jul 18;62(7):1389. doi: 10.3390/medicina62071389 (PMC13413755; doi:10.3390/medicina62071389)
Supplement: Supplementary file 1 [file medicina-62-01389-s001.zip]

Archive with 1 entries (1 files):
- medicina-4364576-supplementary.pdf
